# Supplementary material for: Translation and Cross-Cultural Adaptation of the Exercise Adherence Rating Scale (EARS) into Danish
Source: Transl Sports Med. 2022 Apr 12;2022:4547350. doi: 10.1155/2022/4547350 (PMC11022764; doi:10.1155/2022/4547350)
Supplement: Supplementary Materials — Appendix 1: semistructured interview guide used for testing the prefinal version of the EARS. Appendix 2: the Danish version of the EARS and scoring instructions. [file 4547350.f1.zip]

Archive with 2 entries (2 files):
- 4547350.f1/Supplemental material_Appendix 2.pdf
- 4547350.f1/Supplementary material_Appendix 1.pdf
